# Supplementary material for: Restoration of Osteogenesis by CRISPR/Cas9 Genome Editing of the Mutated COL1A1 Gene in Osteogenesis Imperfecta
Source: J Clin Med. 2021 Jul 16;10(14):3141. doi: 10.3390/jcm10143141 (PMC8307903; doi:10.3390/jcm10143141)
Supplement: Supplementary file 1 [file jcm-10-03141-s001.zip]

Archive with 1 entries (1 files):
- jcm-1271195-supplementary.pdf
